# Supplementary material for: Availability and spatial distribution of crop and forest biomass residues for biochar production in Kenya
Source: Sci Rep. 2026 Mar 2;16:11764. doi: 10.1038/s41598-026-42350-0 (PMC13066414; doi:10.1038/s41598-026-42350-0)
Supplement: Supplementary file 2 — Supplementary Information 2. [file 41598_2026_42350_MOESM2_ESM.xlsx]

## Sheet: Crop productivity in Kenya
	Crop Production (Tons)
	N/B: If you have data on 2021 and 2022 crop production in different counties of Kenya in either format, please just attach the file instead of filling this section
	Please provide data on the 2021 and 2022 production of each crop in every county
	N/B leave the space blank incase of missing data
No	County	Bananas		t/yr	Beans		t/yr	Cassava		t/yr	Coconut		t/yr	Coffee		t/yr	Sisal		t/yr	Maize		t/yr	Irish Potatoes		t/yr	Rice		t/yr	Sorghum		t/yr	Sugar cane		t/yr	Wheat		t/yr	Macadamia		t/yr	Ground nuts		t/yr	2021 totals	2022 totals
		2021	2022		2021	2022		2021	2022		2021	2022		2021	2022		2021	2022		2021	2022		2021	2022		2021	2022		2021	2022		2021	2022		2021	2022		2021	2022		2021	2022
5	Baringo	0	0	0	46305.1	46733.5	46519.3	17186.6	18940.4	18063.5	0	0	0	177.46	183.57	180.515	3900.58	3663.2	3781.89	307698	273834	290766	76971.1	63335.4	70153.2	0	0	0	1561.9	1558	1559.95	0	0	0	2475	1080	1777.5	509	504	506.5	87	34	60.5	456872	409866
6	Bomet	2000	3210	2605	99105.4	102763	100934	0	0	0	0	0	0	4043.03	4138.91	4090.97	0	0	0	466472	457266	461869	159485	165011	162248	0	0	0	6244.5	5275	5759.75	0	0	0	1376	3209	2292.5	0	0	0	0	0	0	738726	740873
7	Bungoma	42132	50200	46166	90140.9	76038	83089.4	61654.3	44506.2	53080.3	0	0	0	2968.14	2572.82	2770.48	0	0	0	269443	356383	312913	63814.1	79717.9	71766	315.8	128	221.9	1764.56	2037	1900.78	1.30205e+06	1.62796e+06	1.465e+06	151	214	182.5	0	0	0	854	808	831	1.83529e+06	2.24056e+06
8	Busia	0	0	0	48081.1	59560.1	53820.6	274044	279177	276610	0	0	0	8.59	33.26	20.925	0	0	0	305419	251664	278541	0	0	0	12552.1	20050	16301.1	26983.7	34853	30918.3	691025	756781	723903	0	0	0	5.4	5	5.2	846	487	666.5	1.35896e+06	1.40261e+06
9	Elgeyo-Marakwet	0	0	0	10657	10047	10352	2108	2119	2113.5	0	0	0	94.97	95.37	95.17	0	0	0	186007	137957	161982	425964	388225	407094	53	53	53	1915	1561	1738	0	0	0	560	326	443	68	52	60	329	446	387.5	627756	540881
10	Embu	49276	48615.9	48946	57945.3	35657.4	46801.4	64330.2	58965.2	61647.7	0	0	0	2343.83	2932.02	2637.93	0	0	0	179447	225945	202696	56525.3	38244.4	47384.9	0	0	0	7389	4773	6081	0	0	0	14784.5	16784.5	15784.5	4487	4723	4605	3205	1208	2206.5	439733	437848
11	Garissa	0	0	0	11	27	19	0	0	0	0	0	0	0	0	0	0	0	0	71	129	100	0	0	0	17	17	17	71	37	54	0	0	0	0	0	0	0	0	0	0	0	0	170	210
12	Homa Bay	19136	20278	19707	30431.2	48203	39317.1	205658	189618	197638	0	0	0	16.45	16.18	16.315	0	0	0	82278	90195	86236.5	20	1.938	10.969	8054	10474	9264	34691.1	40961	37826	428911	483988	456449	0.4	0.4	0.4	0	0	0	3870	4229	4049.5	813066	887964
13	Isiolo	0	0	0	114.53	179	146.765	0	0	0	0	0	0	0	0	0	0	0	0	139	197	168	0	0	0	0	0	0	5.88	8	6.94	0	0	0	20275	20275	20275	0	0	0	0	0	0	20534.4	20659
14	Kajiado	0	0	0	91632.9	92790.5	92211.7	102804	102804	102804	0	0	0	7.19	6.89	7.04	0	0	0	358908	442576	400742	88698.8	57941	73319.9	0	0	0	21.7	48	34.85	0	0	0	117151	117151	117151	0	0	0	0	0	0	759224	813318
15	Kakamega	34587	51797	43192	61413.7	75491	68452.4	10773.7	16943.4	13858.5	0	0	0	28.16	28.94	28.55	0	0	0	462506	481775	472140	11045.8	10147.7	10596.8	93.25	22	57.625	877.95	1573	1225.47	2.81521e+06	1.91596e+06	2.36558e+06	0	0	0	0	0	0	2601	2194	2397.5	3.39914e+06	2.55593e+06
16	Kericho	23052.3	24512.3	23782.3	35507.6	43739.2	39623.4	0	0	0	0	0	0	4326.33	4724.09	4525.21	0	0	0	243259	243937	243598	28820.5	36112.5	32466.5	0	0	0	1375.2	968	1171.6	406365	501587	453976	139055	139055	139055	0	0	0	0	0	0	881760	994635
1	Kiambu	101238	79395.5	90316.5	51315.4	45996.6	48656	100028	88011.6	94019.7	0	0	0	10637	9459.96	10048.5	0	0	0	262044	303795	282920	175258	189458	182358	0	0	0	25	10	17.5	0	0	0	1683.2	1683.2		5080	4759	4919.5	0	0	0	707308	722569
17	Kilifi	0	0	0	42	24	33	85579	82320	83949.5	39640	30126	34883	0	0	0	3639.1	4220.3	3929.7	81980	120669	101324	3.001	3.001	3.001	2294	1295	1794.5	622	950	786	0	0	0	26164	26164	26164	0	0	0	0	0	0	239963	265771
18	Kirinyaga	165530	203704	184617	60242	63393.7	61817.8	88337.5	81279.2	84808.3	0	0	0	8777	8405.48	8591.24	0	0	0	282828	325583	304206	44526.4	68880	56703.2	71608.1	70597	71102.6	71.23	66	68.615	0	0	0	1711.11	1711.11	1711.11	4300	4076	4188	0	0	0	727932	827695
2	Kisii	128276	133023	130650	63515.1	59365.1	61440.1	85111.3	75898.5	80504.9	0	0	0	1216.75	1147.88	1182.32	0	0	0	327274	364372	345823	50466.4	43256.9	46861.7	0	0	0	159.95	138	148.975	62977.4	61598.4	62287.9	1	0		0	0	0	420	214	317	719418	739014
19	Kisumu	0	0	0	22240	27945	25092.5	40890	39050	39970	0	0	0	56.51	62.53	59.52	0	0	0	104990	113589	109290	1.693	1.693	1.693	18622	21234	19928	19942	26036	22989	965481	1.00317e+06	984327	1720	1720	1720	0	0	0	592	685	638.5	1.17453e+06	1.2335e+06
29	Kitui	0	0	0	39107.4	45401	42254.2	79973.5	77077	78525.3	0	0	0	0	0	0	0	0	0	275636	233873	254755	0	0	0	0	0	0	20493.5	14185	17339.2	0	0	0	0	0	0	0	0	0	0	0	0	415211	370536
21	Kwale	0	0	0	4716	2116	3416	62070	62693	62381.5	37906	32599	35252.5	0	0	0	2814	2716.2	2765.1	73815	64704	69259.5	1357.07	2370.53	1863.8	1430	2190	1810	2638.09	2820	2729.05	247433	255193	251313	14784	14784	14784	0	0	0	15	42	28.5	448978	442228
22	Laikipia	0	0	0	3619.8	3519	3569.4	142	142	142	0	0	0	7.36	10.45	8.905	0	0	0	34520	32552	33536	51905.7	72206.3	62056	0	0	0	900.5	551	725.75	0	0	0	17382	24110	20746	0	0	0	0	0	0	108477	133091
3	Lamu	19000	19500	19250	0	0	0	133467	129500	131483	5584	6142	5863	0	0	0	0	0	0	104704	78390	91547	2.321	2.321	2.321	1985	1985	1985	33.75	26	29.875	0	0	0	0	0		0	0	0	9	38	23.5	264785	235583
23	Machakos	0	0	0	50776.1	47766.9	49271.5	62996.9	60238.6	61617.8	0	0	0	1298.41	1282.45	1290.43	0	0	0	219696	171187	195442	28228.2	28228.2	28228.2	0	0	0	5373.39	8370	6871.69	0	0	0	0	0	0	850	847	848.5	0	0	0	369219	317921
24	Makueni	11005	9740	10372.5	24518.6	22061	23289.8	4190	5400.5	4795.25	0	0	0	81.66	61.04	71.35	10279.1	7975.45	9127.3	88013	97790	92901.5	1955.63	2535.37	2245.5	0	0	0	5480.88	3661	4570.94	0	0	0	0	0	0	65	46	55.5	0	0	0	145589	149270
25	Mandera	0	0	0	0	0	0	0	0	0	0	0	0	0	0	0	0	0	0	2160	3194	2677	0	0	0	0	0	0	786	570	678	0	0	0	0	0	0	0	0	0	0	0	0	2946	3764
26	Marsabit	0	0	0	18	26	22	0	0	0	0	0	0	0	0	0	0	0	0	2046	2359	2202.5	0	0	0	0	0	0	10.9	10.9	10.9	0	0	0	63	63	63	0	0	0	0	0	0	2137.9	2458.9
27	Meru	277583	275024	276303	52955.8	46882.3	49919.1	12068.5	6683.31	9375.93	0	0	0	2506.22	2365.91	2436.06	0	0	0	181024	198610	189817	227165	238951	233058	0	0	0	7751.96	11241	9496.48	0	0	0	20275	24363	22319	6992	6664	6828	764	879	821.5	789085	811663
28	Migori	41317.6	47380.9	44349.3	44742.6	55435.7	50089.2	226349	191821	209085	0	0	0	100.16	57.62	78.89	0	0	0	271484	249136	260310	0	0	0	2853.4	3565	3209.2	5537.94	7592	6564.97	576138	598385	587262	0	0	0	0	0	0	1510	1450	1480	1.17003e+06	1.15482e+06
29	Mombasa	0	0	0	0	0	0	1795	2274.5	2034.75	1992	1434	1713	0	0	0	0	0	0	2272	2403	2337.5	0	0	0	0	0	0	0.18	1	0.59	0	0	0	0	0	0	0	0	0	0	0	0	6059.18	6112.5
30	Murang’a	253476	208600	231038	41268.2	43312	42290.1	5242.23	5637.5	5439.86	0	0	0	5558.38	5129.68	5344.03	0	0	0	59256	63928	61592	66314	54329	60321.5	1738.75	1772	1755.38	188.897	212	200.448	0	0	0	0	0	0	11546	10963	11254.5	0	0	0	444589	393883
31	Nairobi	0	0	0	288.35	266	277.175	66	45.2	55.6	0	0	0	113.87	113.87	113.87	0	0	0	571	643	607	246	447	346.5	0	0	0	16	16	16	0	0	0	0	0	0	0	0	0	0	0	0	1301.22	1531.07
33	Nandi	0	0	0	46205.6	46730.8	46468.2	450.5	450.5	450.5	0	0	0	1446.55	1551.85	1499.2	0	0	0	354662	377832	366247	42777.8	27536.9	35157.3	0	0	0	223.2	168	195.6	743798	809579	776688	0	0	0	0	0	0	0	0	0	1.18956e+06	1.26385e+06
34	Narok	0	0	0	44947.5	43171	44059.2	0	0	0	0	0	0	83.86	79.45	81.655	0	0	0	421854	403429	412642	184000	168196	176098	0	0	0	1878.92	1962	1920.46	605070	589585	597328	167927	172535	170231	0	0	0	0	0	0	1.42576e+06	1.37896e+06
4	Nyamira	50410.1	65639	58024.5	51553.5	66408.2	58980.9	0	0	0	0	0	0	2800.98	1734.35	2267.66	0	0	0	220049	252508	236278	35170.4	28321.4	31745.9	0	0	0	1145.4	1912	1528.7	0	0	0	1683	1503	1593	0	0	0	0	0	0	362812	418026
35	Nyandarua	0	0	0	61228	42509.6	51868.8	85570.8	85570.8	85570.8	0	0	0	0	0	0	0	0	0	313793	409192	361493	533827	634002	583914	0	0	0	21	21	21	0	0	0	26164	9736	17950	810	767	788.5	0	0	0	1.02141e+06	1.1818e+06
36	Nyeri	55465	66143	60804	98232.4	85615.6	91924	1034	985	1009.5	0	0	0	6822.93	9315.68	8069.31	0	0	0	283918	317542	300730	192124	164849	178487	0	0	0	0	0	0	0	0	0	5711	8543	7127	2497	2314	2405.5	0	0	0	645805	655308
37	Samburu	0	0	0	5590	4937	5263.5	0	0	0	0	0	0	0	0	0	0	0	0	11178	15829	13503.5	1430.23	1374.77	1402.5	0	0	0	5	5	5	0	0	0	5700	8820	7260	0	0	0	0	0	0	23903.2	30965.8
38	Siaya	21006	21774	21390	18900.4	18598	18749.2	4766.71	5130	4948.35	0	0	0	0.25	1.44	0.845	0	0	0	149430	151865	150648	0	0	0	4070	3008	3539	15555.3	23995	19775.2	42977.4	52798.7	47888	0	0	0	0	0	0	502	554	528	257208	277724
39	Taita-Taveta	88758	154023	121390	5185	7567	6376	2062.83	2457	2259.91	725	629	677	0.31	0.31	0.31	12801.9	12564	12682.9	12293	16101	14197	12428.4	15401.6	13915	4644	3484	4064	986.79	692	839.395	0	0	0	0	0	0	454	453	453.5	10	21	15.5	140349	213393
40	Tana River	0	0	0	9872	9677	9774.5	2035.74	2005	2020.37	706.92	792	749.46	0	0	0	0	0	0	13843	14016	13929.5	70	70	70	21757.2	21723	21740.1	437	437	437	0	0	0	0	0	0	0	0	0	222	127	174.5	48943.9	48847
41	Tharaka-Nithi	56443	53553	54998	6018	4703	5360.5	56753.1	87262.3	72007.7	0	0	0	1216.75	1447.88	1332.32	0	0	0	35852	39437	37644.5	525	459	492	0	0	0	4235.05	23264	13749.5	0	0	0	0	0	0	1487	1469	1478	115	111	113	162645	211706
42	Trans Nzoia	0	0	0	92656.4	98645.4	95650.9	0	0	0	0	0	0	1816.75	1947.88	1882.32	0	0	0	784148	769319	776734	102640	75745.6	89192.6	0	0	0	3381.8	4338	3859.9	262114	231195	246655	3720	3743	3731.5	2988	2839	2913.5	45	74	59.5	1.25351e+06	1.18785e+06
43	Turkana	0	0	0	0	0	0	0	0	0	0	0	0	0	0	0	0	0	0	1154	2403	1778.5	0	0	0	0	0	0	3812	1218	2515	0	0	0	0	0	0	0	0	0	0	0	0	4966	3621
44	Uasin Gishu	0	0	0	48906.1	52244.4	50575.2	70969.1	113795	92382.3	0	0	0	104.36	92.45	98.405	0	0	0	720776	790826	755801	110602	108515	109558	0	0	0	175.7	98	136.85	107228	131997	119612	41786	38498	40142	70	50	60	0	0	0	1.10062e+06	1.23612e+06
45	Vihiga	0	0	0	85922.3	90111.4	88016.9	0	0	0	0	0	0	0.28	6.05	3.165	0	0	0	596699	753391	675045	0	0	0	6	6	6	121.25	252	186.625	42977.4	52798.7	47888	0	0	0	0	0	0	30	215	122.5	725756	896780
46	Wajir	0	0	0	1	1	1	0	0	0	0	0	0	0	0	0	0	0	0	2025	3064	2544.5	0	0	0	0	0	0	142.5	193	167.75	0	0	0	0	0	0	0	0	0	0	0	0	2168.5	3258
47	West Pokot	0	0	0	5333	4982	5157.5	60503.1	48545.2	54524.1	0	0	0	33.91	42.33	38.12	0	0	0	123193	134918	129056	50723.4	89720.6	70222	0	0	0	431.1	707	569.05	0	0	0	0	0	0	0	0	0	11	53	32	240228	278968
32	Nakuru	23842	16590	20216	128436	141656	135046	58798.8	45409.4	52104.1	0	0	0	1832.37	1619.37	1725.87	3870.09	4002.48	3936.28	369496	393470	381483	481193	522224	501709	0	0	0	958	1328	1143	0	0	0	117151	112219	114685	0	0	0	0	0	0	1.18558e+06	1.23852e+06
